# Supplementary material for: Comparing Bacterial Community Composition of Healthy and Dark Spot-Affected Siderastrea siderea in Florida and the Caribbean
Source: PLoS One. 2014 Oct 7;9(10):e108767. doi: 10.1371/journal.pone.0108767 (PMC4188562; doi:10.1371/journal.pone.0108767)
Supplement: Figure S2 — Vibrionaceae OTUs present in at least two samples are listed with bar lengths representing the relative OTU intensity. Genus and species names are given for each OTU; when the OTU was unclassified at the genus level, the family name was used. (XLSX) [file pone.0108767.s002.xlsx]

## Sheet: Cyanobacteria_intensity
Fig. S2. Vibrionaceae OTUs present in at least two samples are listed with bar lengths representing the relative OTU intensity. Genus and species names are given for each OTU; when the OTU was unclassified at the genera level, the family name was used.
OTU_ID	DRTOSSD07	DRTOSSD08	DRTOSSD10	DRTOSSH01	DRTOSSH03	DRTOSSH04	DRTOSSH06	VIISSSD06	VIISSSD07	VIISSSD08	VIISSSD09	VIISSSD10	VIISSSH01	VIISSSH02	VIISSSH03	VIISSSH04	VIISSSH05
Aliivibrio_unclassified_7036	3198.82	3772.87	4164.45	3986.17	3650.03	3355.58	3624.01	4149.4	4985.1	3251.02	4595.67	7578.04	3028.94	2571.43	5314.12	6537.89	5264.86
Photobacterium_rosenbergii_6410	3564.11	1891.67	2479.63	1544.35	1905.16	1783.31	1204.63	5045.17	1289.33	5605.69	2884.41	4626.19	1890.56	2110.48	1364.93	1517.63	6870.41
Photobacterium_rosenbergii_6527	2023.06	2585.89	2734.22	2140.58	3460.33	2759.79	1560.04	2386.51	2104.71	2226.68	5603.29	4295.5	1750.56	1485.11	2384.74	1694.46	3725.4
Photobacterium_unclassified_7444	4159.88	1982.97	4193.42	2791.43	3337.83	3656.75	3203.36	5104.97	2697.5	6206.98	3434.92	4337.38	2577.22	2754.08	4619.8	6151.02	6918.19
Vibrionaceae_unclassified_7461	2994.97	2473.69	3396.69	3155.8	3037.55	2021.69	1842.4	7599.49	3576.68	4444.1	5841.24	3667.57	2386.36	2174.33	7335.17	10020.1	8452.6
Vibrio_unclassified_6286	3493.18	5730.51	7433.94	4362.04	4806.24	4321.58	3943.8	6717.4	4357.87	4931.04	8915.25	5593.79	3637.16	6482.59	3230.66	6310.81	9179.37
Vibrio_unclassified_6291	1294.63	1084.98	835.162	493.802	451.848	239.411	261.084	5676.11	385.185	3742.21	6860.32	3099.05	1255.98	177.584	160.743	85.9609	8654.17
Vibrio_unclassified_6306	1597.19	965.042	1997.41	757.861	2015.18	1864.2	948.412	6497.58	4832.01	4597.63	11521.6	3008.04	2658.87	1532.16	2040.37	3982.92	11667.3
Vibrio_unclassified_6314	1176.53	691.434	1074.1	441.965	592.099	415.684	350.039	6016.41	475.205	4106.45	9223.25	2931.88	1316.6	241.747	175.292	658.303	8552.79
Vibrio_unclassified_6315	1720.16	2028.85	1724.44	886.999	970.574	607.754	671.094	6130.07	807.549	4575.38	8416.82	4152.05	1727.65	849.432	329.838	735.514	10024.1
Vibrio_unclassified_6346	2880.94	1970.64	3240.3	1616.65	1547.47	1037.82	1132.56	9246.48	1755.18	6033.07	10854.9	6125.49	2392.99	2059.89	941.367	1081.34	12078.7
Vibrio_unclassified_6376	5998.24	5097.05	6338.44	3925.85	3906.59	4068.68	3414.29	5904.86	4933.54	5648.59	17139.8	7109.88	2940	5075.57	7427.26	7856.16	5619.32
Vibrio_unclassified_6380	1682.42	458.713	1272.03	862.146	588.009	192.184	294.959	6390.39	626.602	3911.96	9077.37	3634.67	1467.96	680.926	35.9922	64.9658	8035.54
Vibrio_unclassified_6396	1504.77	1365.72	2406.82	742.779	2624.26	892.894	956.997	5831.65	1142.05	3557.57	13921.8	2835.94	1456.81	713.789	892.442	1841.43	7607.36
Vibrio_unclassified_6409	835.98	1493.46	2109.83	662.505	940.767	528.348	753.974	3602.26	602.328	2607.9	13007.5	2824.17	1435.76	867.882	321.709	643.863	5188.78
Vibrio_unclassified_6453	1697.65	2147.51	1821.5	908.151	2477.54	2085.74	2280.87	6104.63	1189.72	4428.72	8743.89	3542.64	3966.35	2020.3	1877.52	2602.37	9103.34
Vibrio_unclassified_6473	1959.57	696.726	1532.76	916.371	849.043	244.78	345.459	6606.58	723.78	4361.7	8884.4	3752.43	1584.27	727.274	38.5488	68.243	8891.31
Vibrio_unclassified_6476	2851.14	2107.69	3826.77	1570.26	1640.24	993.478	1149.96	9081.33	1668.58	6012.19	12555.7	6095.84	2378.11	2077.1	886.277	1245.59	12154.3
Vibrio_unclassified_6495	970.325	794.249	1304.17	544.123	647.93	189.801	195.954	4553.27	388.671	3542.8	11363	2853.68	1047.4	165.691	87.1008	132.846	6818.22
Vibrio_unclassified_6496	4424.58	2960.14	3681.08	4866.9	3052.33	3532.18	3654.28	4376.88	2611.04	6368.22	5890.03	2820.25	3168.53	2915.15	3501.15	1757.87	8523.2
Vibrio_unclassified_6499	1967.74	1376.17	2738.01	1220.1	1614.3	960.302	1056.71	6215.64	1467.77	4135.01	8635.47	4313.4	1837.59	1951.48	836.728	1159.76	8499.6
Vibrio_unclassified_6504	4397.06	3571.83	3396.69	4522.14	4078.14	3284.24	3207.8	4490.59	2287.26	5263.02	9242.45	4100.57	2905.56	2873.02	4018.98	3594.58	6771.13
Vibrio_unclassified_6508	2794.4	1131.05	1972.64	1237.99	985.488	488.883	441.225	9605.78	803.641	6834.76	10276.5	5652.25	2192.86	610.292	93.6764	72.1341	14605.1
Vibrio_unclassified_6510	1208.77	1420.76	1867.52	1770.31	2208.26	1970.5	2030.15	2828.24	2678.87	3062.88	4519.85	1465.94	2051.69	1820.8	1941.04	2356.79	6196.25
Vibrio_unclassified_6528	543.948	1081.97	1129.85	175.678	531.046	238.583	406.855	3474.74	209.442	2391.46	13079.9	1872.32	973.204	206.122	29.0933	52.4768	5275.82
Vibrio_unclassified_6541	2240.06	1583	2281.73	1206.65	1339.7	300.943	362.132	8741.64	818.255	6381.48	16384.7	5763.02	1972.21	341.645	82.1173	134.7	12129.1
Vibrio_unclassified_6566	2058.42	1275.15	2608.33	1299.54	1128.89	645.979	781.645	6717.4	1129.45	4652.13	10333.6	5104.7	1890.56	1496.48	397.721	785.033	9424.37
Vibrio_unclassified_6569	2178.81	1131.83	1810.17	1485.56	1253.45	823.34	759.218	8490.82	1100.09	5388.53	13475.6	4376.64	2138.82	861.29	294.396	350.582	10818.3
Vibrio_unclassified_6578	1274.15	1166.08	1347.35	600.82	818.418	304.299	360.879	5133.36	462.852	3920.1	10297.9	3129.27	1625.42	268.049	85.4266	106.566	8817.66
Vibrio_unclassified_6595	1285.69	986.686	1023.23	469.112	901.819	350.275	443.986	6121.58	433.355	3708.64	6312.78	2625.92	1516.57	585.431	145.272	51.9341	10128.8
Vibrio_unclassified_6603	1698.83	1198.86	742.327	701.738	729.465	286.094	411.392	6806.45	517.138	6457.12	11690.6	3667.57	2010.86	1065.53	187.093	162.761	10227.6
Vibrio_unclassified_6610	1258.36	1714.35	2204	762.603	1331.37	577.367	792.008	4437.98	734.392	3450.71	14362.9	3228.41	1593.07	960.975	369.291	662.882	6590.54
Vibrio_unclassified_6639	3277.37	1767.44	3387.28	2011.13	3120.79	1207.11	1354.34	9780.47	1842.45	6172.66	19004.6	5707.37	2571.86	1701.22	899.896	1254.25	12247.3
Vibrio_unclassified_6649	1704.73	922.527	2134.84	767.375	1628.91	739.468	794.206	7531.32	689.022	5226.67	13701.6	3966.39	1893.18	577.771	278.13	1029.41	10588.3
Vibrio_unclassified_6689	1060.35	1805.83	1483.63	525.224	1020.24	280.984	398.206	6280.6	507.55	3266.83	19363.6	2701.62	1389.74	257.665	209.037	198.309	6278.39
Vibrio_unclassified_6690	1156.32	1803.33	2760.88	670.358	1214.12	1025.67	865.488	5851.89	750.343	4298.67	13597.6	3765.46	1819.84	916.096	464.848	922.63	9198.48
Vibrio_unclassified_6695	3644.04	3133.26	3436.95	2979.36	2686.84	3469.1	1846.23	7041.6	3775.38	6176.94	9475.98	4729.95	2548.79	2186.42	2423.06	2496.36	7507.83
Vibrio_unclassified_6698	3013.71	2629.27	2689.11	1806.26	2108.05	2788.64	2235.48	5467.58	2284.09	5609.57	4261.25	4157.81	2167.17	2085.76	2350.28	2802.71	5829.59
Vibrio_unclassified_6718	1839.79	2414.4	3134.27	1306.77	2110.98	1034.95	1339.4	6457.18	1432.59	4893.58	17367	4600.61	2402.96	1741.79	686.737	1051.77	8978.01
Vibrio_unclassified_6748	1509.99	1326.54	973.415	590.089	650.179	265.091	307.272	5839.74	457.113	3863.45	6705.18	3436.23	1582.07	377.767	40.7185	72.0841	8781.06
Vibrio_unclassified_6766	913.54	610.754	789.564	214.94	580.718	202.861	194.735	3999.73	387.595	2394.78	7675.58	1836.33	650.587	142.454	151.127	206.015	5305.16
Vibrio_unclassified_6795	1207.1	1140.5	1537.01	952.641	651.533	410.246	508.241	3844.79	724.784	3652.52	10184.3	2486	1588.66	466.701	195.716	43.914	7383.96
Vibrio_unclassified_6796	1253.13	1490.36	3140.79	1444.93	1577.79	658.183	797.516	4648.95	773.58	3317.03	14664.7	3559.87	1545.22	894.759	421.566	873.467	7142.33
Vibrio_unclassified_6810	2296.66	689.042	2440.42	1214.2	1209.08	592.777	569.823	7350.81	921.223	4958.46	12495	4295.5	1922.27	1069.23	286.346	937.457	10270.2
Vibrio_unclassified_6815	2038.55	332.094	1817.72	1013.96	623.262	225.244	372.829	6973.6	773.58	4434.87	9014.67	4509.05	1826.16	1073.68	16.6404	26.92	8915.99
Vibrio_unclassified_6828	3908.3	3844.15	4820.32	4556.75	3713.83	2654.72	2614.59	5974.85	3935.71	5771.28	10398.3	4958.23	3602.04	2951.75	2758.4	2206.6	8582.49
Vibrio_unclassified_6859	2823.61	1438.6	2426.92	1818.82	2146.39	849.426	960.319	8156.24	1498.61	5410.98	13720.6	4556.18	2132.9	1364.69	439.468	382.313	10698.9
Vibrio_unclassified_6870	872.689	832.004	1083.07	393.382	963.202	204.555	217.274	5429.82	657.299	2671.95	7804.33	1950.47	781.769	151.519	383.11	629.738	5454.31
Vibrio_unclassified_6876	2902.99	2131.2	3824.12	1634.68	1643.66	983.202	1131.77	9466.97	1700.1	6142.78	12908.7	6416.67	2443.27	2072.78	856.087	1151.75	12324
Vibrio_unclassified_6880	1281.24	983.272	1779.08	1111.88	1097.26	599.387	873.928	4503.05	729.319	3781.32	4864.44	2613.21	1194.84	845.321	360.44	175.413	7302.53
Vibrio_unclassified_6918	1217.18	1157.22	2954.94	1114.2	1231.92	644.191	884.9	4080.95	805.872	3294.12	9197.71	2636.87	1348.93	666.451	344.083	236.814	6397
Vibrio_unclassified_6924	3527.24	1215.6	2181.21	2209.94	1585.47	964.304	1110.79	9585.83	1774.76	6241.49	11136.9	5884.11	2463.68	1801.96	411.747	449.946	12264.3
Vibrio_unclassified_6925	1002.46	1039.34	1387.15	913.834	1002.71	230.136	481.493	4358.72	378.83	2541.87	14125.9	2413	1313.86	293.935	86.7995	50.3043	5330.96
Vibrio_unclassified_6945	2601.85	922.527	2073.59	1243.15	1667.76	504.023	901.617	8508.49	1033.56	5621.25	12616.8	5418.24	2077.45	1270.65	191.821	549.36	10992.1
Vibrio_unclassified_6976	861.869	1739.49	2069.28	661.588	995.787	949.711	982.539	3417.41	617.548	2564.88	12521	2705.37	1916.95	1046.5	402.715	726.394	6366.04
Vibrio_unclassified_6990	1908.63	1116.25	1513.75	865.739	581.121	299.278	427.971	4496.81	450.507	3050.17	5910.48	3314.58	1331.28	307.481	83.9591	36.9271	6572.29
Vibrio_unclassified_6998	3243.47	1728.67	2659.45	1832.74	2077.59	981.16	891.673	8729.53	1608.4	6079.24	13382.5	5193.92	2428.08	1475.87	515.781	357.701	11871.2
Vibrio_unclassified_7016	625.265	938.002	770.105	175.8	404.696	229.499	414.541	3647.49	162.964	2591.69	10149.1	1886.65	984.057	198.549	55.0478	46.4823	5670.18
Vibrio_unclassified_7032	2385.91	1606.21	2864.19	1519.93	1387.91	919.27	1101.59	8397.17	1498.61	5223.05	10877.5	5262.78	2245.15	2014.71	823.494	1151.75	10580.9
Vibrio_unclassified_7053	456.77	589.132	698.401	80.9404	388.749	119.126	139.041	2494.76	217.883	2164.29	10355.1	1258.6	713.91	94.5074	50.061	120.143	5272.17
Vibrio_unclassified_7055	1653.52	1039.34	2167.64	879.652	1796.15	339.989	440.919	6708.1	776.804	3716.36	16080.9	3597.08	1615.31	637.532	270.712	545.944	7549.58
Vibrio_unclassified_7064	3674.48	1869.51	2386.88	2124.32	1500.99	942.497	1125.52	11655.2	1422.69	8561.66	9581.66	7174.24	2855.64	1432.54	444.061	356.463	17022.8
Vibrio_unclassified_7070	1948.74	1741.9	1550.92	1907.92	1198.23	1440.49	1185.57	4376.88	1003.21	4392.04	6544.46	3680.3	2026.25	732.84	1022.31	682.464	6590.54
Vibrio_unclassified_7094	1848.74	685.231	890.772	764.72	445.936	263.991	352.473	6012.24	460.611	4268.98	5514.67	3410.13	1517.62	638.859	31.5948	42.4181	8817.66
Vibrio_unclassified_7110	2669.45	1994	3078.29	1658.64	2434.98	2755.97	1771.03	7694.9	2409.31	5456.18	11674.4	4114.81	2907.57	1903.39	2737.44	4358.48	9065.56
Vibrio_unclassified_7117	955.641	1340.4	1944.13	682.076	818.985	925.022	818.234	3224.12	650.952	2802.84	8563.94	2739.33	1576.6	948.402	434.019	729.927	6613.42
Vibrio_unclassified_7135	1007.33	1120.9	1117.39	971.984	789.444	311.124	626.153	3260.07	316.137	2347.12	12408.7	2150.73	1379.18	344.977	48.8272	71.2397	5882.36
Vibrio_unclassified_7144	2333.57	1177.45	2354.02	1198.31	1969.61	431.837	599.398	8420.49	1034.28	4829.56	14776.9	4866.3	1872.3	1010.85	289.338	668.882	9655.8
Vibrio_unclassified_7146	1959.57	714.33	1703.06	980.782	872.308	244.78	343.549	7095.5	738.988	4419.52	10968.4	3917.21	1588.66	730.305	37.6771	68.67	8934.55
Vibrio_unclassified_7159	2025.87	1522.73	2320	1413.24	1876.32	377.503	468.651	7066.05	830.828	4343.6	15118.8	3993.97	1639	328.866	309.247	226.852	8582.49
Vibrio_unclassified_7163	1720.16	1400.23	1009.84	667.576	818.418	274.44	314.817	7174.63	561.603	4166.66	8376.08	3540.19	1415.99	206.122	192.353	249.796	9549.3
Vibrio_unclassified_7169	2366.15	1321.03	2866.18	1841.66	2183.9	1214.67	1439.52	7274.78	1217.25	5933.53	10191.4	4106.26	2167.17	1133.33	604.926	388.456	12179.6
Vibrio_unclassified_7185	1638.69	740.547	1510.61	728.502	798.802	553.847	447.074	6954.29	565.901	4972.22	9469.41	3537.73	1605.27	319.873	183.879	664.723	10291.6
Vibrio_unclassified_7189	3430.79	3219.11	3934.36	5727.89	3752.65	2945.6	3775.29	7017.24	2293.61	5945.88	8277.96	5259.13	4120.48	2451.34	1916.97	1301.18	11316.8
Vibrio_unclassified_7192	1770.97	630.541	1623.52	850.866	902.444	214.13	298.662	6511.11	616.692	4184.02	11347.3	4041.32	1609.72	701.041	38.3356	84.4842	8336.23
Vibrio_unclassified_7199	1003.85	1135.76	1311.42	969.965	815.586	309.832	623.122	3589.8	329.106	2472.36	14175	2330.8	1480.22	347.135	48.3557	67.4436	6123.67
Vibrio_unclassified_7203	1342.14	1727.47	2193.34	783.5	1346.22	585.021	804.178	4648.95	765.048	3627.29	13447.6	3484.19	1596.39	963.643	370.06	665.184	7053.78
Vibrio_unclassified_7219	1677.76	510.033	1225.29	810.568	524.825	245.801	336.012	6377.11	565.509	3952.84	8463.62	3687.97	1480.22	700.07	31.7484	48.0215	8255.73
Vibrio_unclassified_7239	2867	1966.54	3422.68	1602.14	1545.32	975.058	1152.36	9297.89	1647.89	6075.03	11617.9	6176.65	2401.3	2064.18	886.277	1152.55	12332.5
Vibrio_unclassified_7250	2178.81	548.158	2093.81	1248.33	1059.15	584.616	578.98	7130.01	981.202	4550.08	10757.5	3949.92	1788.58	1042.16	229.701	798.201	9496.5
Vibrio_unclassified_7283	2548.31	714.826	1195.1	799.408	932.975	388.385	712.314	7012.38	576.992	5652.51	8635.47	4578.34	1955.87	1865.51	801.531	2322.74	11570.6
Vibrio_unclassified_7294	1801.93	534.649	1554.15	732.553	764.67	184.995	274.254	5183.42	500.91	3718.94	9837.39	3467.33	1286.82	584.215	46.6762	28.8322	7756.45
Vibrio_unclassified_7299	1205.42	1487.27	2644.74	1422.08	1765.3	636.645	793.106	4816.23	788.74	3131.58	13513	3223.94	1473.06	877.56	478.579	772.081	6499.8
Vibrio_unclassified_7317	1865.47	2543.23	4081.58	1240.57	2897.7	1209.63	1685.98	6172.71	1556.84	4740.01	19457.8	5062.41	2501.54	1986.97	706.534	1412.08	8940.75
Vibrio_unclassified_7356	2532.46	2330.54	2462.51	2696.34	3175.34	2311.07	2035.79	3657.62	2419.35	2760.43	7590.92	5719.25	1759.07	2154.82	1822.39	1789.83	6102.48
Vibrio_unclassified_7361	1669.64	621.43	1411.4	595.018	779.116	511.413	384.908	7610.04	673.44	4975.67	9528.67	3592.09	1776.22	333.456	306.473	1240.42	10356
Vibrio_unclassified_7379	2571.38	2041.55	2890.12	2388.33	2071.84	2081.41	1787.06	5433.58	1894.24	5310.66	3918.43	4215.85	2309.87	2340.1	4307.44	4030.13	7853.83
Vibrio_unclassified_7392	2000.75	892.339	1755.8	984.187	1262.17	310.908	458.053	7872.95	814.294	4382.92	11121.5	4248.12	1475.1	757.633	220.803	233.068	9179.37
Vibrio_unclassified_7395	1099.27	1012.32	3156.07	436.183	1262.17	218.175	208.712	4189.86	504.044	2865.71	16950.7	2555.89	1004.04	166.036	113.191	59.6152	6392.57
Vibrio_unclassified_7415	1702.36	1162.04	1103.53	722.968	576.707	308.333	351.985	7012.38	570.628	4521.78	7038.53	3765.46	1615.31	520.356	161.637	86.1399	10114.8
Vibrio_unclassified_7437	1401.08	748.287	1707.79	647.075	830.994	208.708	251.841	4968.82	474.547	3599.74	12357.2	2859.62	1320.25	384.904	63.8943	84.66	7378.85
Vibrio_unclassified_7441	1084.88	1112.39	1608.96	1177.73	1446.84	1359.96	1376.1	3469.92	1891.62	4109.3	8743.89	1787.35	1813.55	1193.81	1397.48	4903.54	8130.79
Vibrio_unclassified_7463	900.963	373.884	1475.42	481.632	452.161	135.05	180.439	3802.38	373.614	2853.81	9648.3	2783.36	914.347	389.196	19.075	43.5201	5931.49
Vibrio_unclassified_7472	1613.89	620.139	1671.48	711.041	811.639	506.825	399.865	6556.4	569.443	4717.07	10319.3	3426.71	1539.88	288.886	196.259	694.875	9851.86
Vibrio_unclassified_7488	2671.3	1262.83	2528.23	1780.16	2360.2	1100.81	1390.48	7520.89	1619.58	5329.1	14859.1	4937.65	2324.33	1612.8	504.816	807.103	10471.5
Vibrio_unclassified_7512	4188.81	1852.74	2848.35	2209.94	1519.83	1213.82	1489.25	8753.76	2163.88	7505.2	7512.41	6104.3	2791.06	2004.96	2446.69	7437.54	14554.5
Vibrio_unclassified_7560	5878.88	4286.09	5506.47	5151.54	4503.07	5447.37	4458.59	8190.23	5581.38	6773.45	9102.58	8015.68	4137.66	4947.06	4989.27	4594.24	12758.6
Vibrio_unclassified_7607	2271.33	1874.7	2818.89	3004.25	2573.82	2144.38	2295.15	3802.38	2470.19	3810.26	5914.58	2694.14	2137.34	2291.94	2555.9	3791.65	6132.16
Vibrio_unclassified_7626	3775.17	2496.08	3880.19	3590.05	3103.53	2744.53	2845.31	5601.85	3062.31	4842.97	8816.92	4407.09	3056.36	3085.64	2933.92	2477.4	9457.09
Vibrio_aestuarianus_6572	1158.73	552.736	1071.13	427.799	759.388	219.998	298.869	4546.96	298.463	3776.08	6869.83	2397.99	1176.75	141.274	52.9888	33.6284	6710.39
Vibrio_aestuarianus_6908	1464.63	2632.92	2030.91	1528.38	2651.69	1726.15	1688.32	4766.41	3395.5	3415.01	7798.92	2875.52	1782.39	1447.51	2159.7	2051.71	5572.77
Vibrio_campbellii_6647	2107.51	2501.27	3742.82	1359.43	1554.99	1814.49	1553.57	5119.15	1344.08	4352.64	11577.7	4674.54	2727.94	2287.18	1204	1906.37	11053.2
Vibrio_campbellii_7080	2169.77	1908.8	2328.06	1533.69	1608.72	450.176	767.685	8128.02	700.58	5347.6	18281	5017	2545.26	477.499	80.8185	115.169	11498.7
Vibrio_campbellii_7131	1149.93	1704.87	2630.12	823.593	1217.49	815.389	883.674	4169.58	909.801	3186.32	8599.63	3177.35	1281.48	1521.58	754.101	1220.8	5496.05
Vibrio_cholerae_7274	5047.4	3214.65	4734.22	4786.61	3417.43	3297.93	3075	5266.72	3723.4	5747.33	6989.92	5017	3062.72	3603.93	4616.6	4632.61	8176
Vibrio_fortis_6451	1556.75	822.828	974.09	653.385	963.202	191.121	314.817	5219.47	415.126	3675.37	9851.03	3414.86	1194.01	224.934	39.9359	77.526	8029.98
Vibrio_fortis_6765	1419.65	2128.24	1248.44	871.761	1766.52	1361.84	1723.79	3273.66	1143.63	3667.74	4840.9	2642.36	1520.78	1109.24	1120.26	1189.89	5431.67
Vibrio_fortis_7533	1362.77	672.061	1171.31	577.144	891.255	258.2	244.107	5429.82	381.201	3354.02	9384.47	2769.88	991.589	163.864	178.603	56.1265	8091.44
Vibrio_harveyi_6375	478.483	1645.66	1218.52	700.28	1700.44	1801.95	1394.34	1431.87	585.046	1253.44	7755.8	1532.43	1786.1	1530.04	883.823	455.595	2749.93
Vibrio_harveyi_6379	1033.5	1815.87	1738.84	506.63	1062.83	244.272	396.553	5194.21	526.908	3114.26	15859.5	3212.79	1410.12	308.763	63.3211	39.9358	5793.34
Vibrio_harveyi_6402	971.671	1241.14	1841.81	499.309	840.261	193.119	205.411	4944.77	503.695	3084.19	14343	3210.56	1098.71	192.585	81.4936	40.0466	6295.83
Vibrio_harveyi_6539	896.602	1290.26	2220.87	372.42	1332.29	288.084	330.698	4078.12	527.639	2707.37	16636.4	2935.95	1340.54	236.608	195.444	224.039	5797.36
Vibrio_harveyi_6577	645.971	1068.56	707.169	174.706	639.896	221.221	394.634	4155.16	205.132	2536.59	10099.9	1873.62	977.26	189.671	94.6555	45.1799	5458.09
Vibrio_harveyi_6670	1442.47	1757.67	2692.84	675.021	1767.74	401.246	448.005	6202.73	787.102	4075.26	19017.8	4413.2	1831.23	351.007	168.618	230.019	8307.39
Vibrio_harveyi_6907	1106.91	1415.84	2059.26	569.199	954.561	221.682	232.063	5629.1	580.2	3477.12	15760.9	3670.11	1167.82	218.934	91.3045	44.7746	6932.6
Vibrio_harveyi_6939	1332.87	1581.91	2213.19	620.285	1127.33	236.606	265.832	5723.52	635.349	3750	16215.2	3799.54	1478.17	225.246	102.226	54.3274	7897.5
Vibrio_harveyi_6948	6591.2	4561.99	6539.26	4033.42	3734.49	3710.36	3011.72	5839.74	2571.52	4581.73	18446.5	7401.54	2522.43	4651.1	5799.1	9144	5745.35
Vibrio_harveyi_6985	1084.13	1501.77	2617.39	511.925	1000.63	223.998	194.465	5197.81	606.098	3062.88	15969.8	3672.66	1160.55	185.125	61.3765	35.694	6035.18
Vibrio_harveyi_7233	1428.54	2013.44	2018.28	759.438	1276.25	338.343	381.191	7274.78	811.477	3786.57	19825.4	3105.5	1186.58	230.138	400.21	376.788	7670.9
Vibrio_harveyi_7359	896.602	1302.84	2391.85	396.668	1348.08	287.884	329.325	4358.72	539.099	2766.17	18319.1	3054.26	1340.54	239.247	194.633	224.35	5845.78
Vibrio_harveyi_7429	1408.87	1624.13	2292.83	642.16	1675.87	393.807	469.627	6028.94	731.851	4008.02	17719.6	4169.36	1786.1	342.831	196.395	230.818	8324.68
Vibrio_harveyi_7625	3407.09	4385.26	5629.97	4809.89	3391.47	3623.94	3687.35	5864.07	3154.96	3988.62	14145.5	4499.69	3562.31	4542.76	3567.29	4358.48	9301.06
Vibrio_kanaloae_7301	1475.84	1047.29	1390.04	877.216	1811.15	1653.54	1288.4	5158.33	945.81	4616.79	2442.36	4446.98	2017.84	1607.22	391.431	303.091	7859.27
Vibrio_kanaloae_7450	1553.52	975.804	1469.3	955.948	1953.29	1277.71	831.96	7284.87	1138.1	4565.87	4220.09	5023.96	1740.88	839.482	426.267	527.713	8829.89
Vibrio_metschnikovii_6661	845.303	789.31	2646.58	440.436	2913.82	961.634	1575.26	3750.03	698.156	3305.55	11911.4	2917.69	1679.25	945.776	663.344	2893.52	5397.89
Vibrio_orientalis_6486	2488.96	2798.52	2764.71	1733.88	1973.71	1391.42	1647.85	7705.58	1445.55	5970.66	8552.08	5087.03	2554.1	1571.97	781.236	1200.66	12444.1
Vibrio_orientalis_6505	3846.48	3307.32	3597.83	2254.81	2531.35	1358.07	1478.96	11375.9	2366.28	7726.91	11529.6	7769.52	3527.91	2128.11	1025.86	1338.69	15320.5
Vibrio_orientalis_6801	1533.19	1396.35	2323.22	1509.43	1576.7	922.461	1344.98	4328.61	735.921	3569.92	10065	2917.69	1643.55	895.379	403.553	211.954	6153.45
Vibrio_orientalis_6932	2111.9	957.048	1213.46	792.786	575.509	285.896	345.22	7911.24	555.794	5429.77	6114.67	4422.39	1705.05	382.245	52.368	47.8886	12087.1
Vibrio_orientalis_7514	1665.02	2137.11	2315.18	882.094	1387.91	695.711	810.894	7927.71	841.259	5248.45	15958.7	3890.15	2030.47	618.811	577.475	391.701	9783.8
Vibrio_rotiferianus_6524	844.717	1105.47	1124.38	255.785	1003.41	369.222	430.053	5151.18	335.323	3660.12	12061	2388.04	1285.93	192.719	235.016	185.543	8204.39
Vibrio_rotiferianus_7278	784.334	922.527	1450.07	305.238	558.222	251.488	263.447	4613.63	314.825	3417.38	13125.3	2731.75	1018.76	175.991	57.0682	125.68	7282.31
Vibrio_rotiferianus_7507	817.641	914.252	1483.63	290.177	560.16	258.379	271.23	4746.63	299.706	3498.88	12926.6	2806.6	1038.73	178.819	87.8283	129.482	7761.82
Vibrio_sp.Ex25_7325	1759.96	941.911	2510.77	752.626	1754.32	760.258	731.833	6882.36	787.102	5045.13	13796.9	3980.16	1787.34	558.865	295.009	1094.16	10178.1
Vibrio_tapetis_6277	4676.86	2915.34	4275.6	3084.43	2486.14	2684.33	1625.16	6100.4	3005.54	5336.49	8399.34	5962.12	2642.34	2035.76	2839.88	3319.18	8376.78
