# Supplementary material for: Comparing Bacterial Community Composition of Healthy and Dark Spot-Affected Siderastrea siderea in Florida and the Caribbean
Source: PLoS One. 2014 Oct 7;9(10):e108767. doi: 10.1371/journal.pone.0108767 (PMC4188562; doi:10.1371/journal.pone.0108767)
Supplement: Figure S4 — Cyanobacterial OTUs present in at least two samples are listed with bar lengths representing the relative OTU intensity. Genus and species names are given for each OTU; when the OTU was unclassified at the genus level, the family name was used. (XLSX) [file pone.0108767.s004.xlsx]

## Sheet: Cyanobacteria_intensity
Fig. S4. Cyanobacterial OTUs present in at least two samples are listed with bar lengths representing the relative OTU intensity. Genus and species names are given for each OTU; when the OTU was unclassified at the genera level, the family name was used.
OTU_ID	DRTOSSD07	DRTOSSD08	DRTOSSD10	DRTOSSH01	DRTOSSH03	DRTOSSH04	DRTOSSH06	VIISSSD06	VIISSSD07	VIISSSD08	VIISSSD09	VIISSSD10	VIISSSH01	VIISSSH02	VIISSSH03	VIISSSH04	VIISSSH05
sfA_unclassified_52019	3712.88	3047.58	3711.82	3305.81	2671.98	4312.61	3710.43	3747.44	2660.36	4337.58	4036.98	3708.47	3122.74	1316.37	3346.91	3443.38	2823.33
sfC_unclassified_52422	2051.3	4651.39	2856.26	2011.13	2624.26	3644.09	2786.75	4132.18	1991.18	4401.18	2199.65	2361.7	3003.85	3409.52	3450.56	2068.84	2862.74
sfA_unclassified_51958	594.414	2721.99	648.927	568.016	1005.5	823.911	1119.29	2300.43	819.39	2324.45	1089.2	1205.66	1646.97	872.103	1798.54	1449.77	779.378
sfA_unclassified_52075	2312.64	5698.82	2801.36	2519.27	3075.69	3232.3	3534.7	14579.8	2873.13	6882.3	3735.43	4069.43	4355.43	5500.53	4358.49	4215.85	3167.61
sfA_unclassified_52166	1752.65	2431.19	1723.24	2056.23	1561.48	2117.79	1697.71	5133.36	1619.58	5540.02	2576.25	1972.23	2559.41	2340.1	2243.62	1724.08	923.636
sfA_unclassified_75435	3212.15	2761.9	2844.41	1988.95	2615.18	3120.03	1951.5	3317.06	2849.33	4749.88	4090.49	8414.19	1858.08	3569.13	5520.62	6381.19	3891.69
Mamiellaceae_unclassified_75389	2463.21	2137.11	2739.91	1210.84	1642.52	3161.39	1622.91	1550.68	1179.05	4216.05	938.4	1590.88	1238.69	3790.98	3137.97	1761.52	1349.47
Mamiellaceae_unclassified_75869	2340.05	2853.36	2882.11	1741.11	2394.81	3248.02	2444.58	2408.11	1435.57	3460.29	1996.23	2020.66	2281.23	3376.6	1909.02	1420.92	2142.65
Trebouxiophyceae_unclassified_74759	3924.59	3257.27	5109.31	1986.19	2907.76	4477.09	2189.48	2735.69	2003.64	4896.98	2652.36	2948.18	1771.31	2156.32	4484.14	4700.53	2408.94
Trebouxiophyceae_unclassified_75254	3330.04	2907.27	4127.1	2633.54	3823.54	4580.68	2509.82	3871.53	3257.18	4674.76	1069.01	2242.06	2972.78	3851.9	4358.49	3599.57	1765.89
Ulvophyceae_unclassified_74622	17809.1	8251.54	13988.1	6854.28	9910.17	10407.6	8763.98	13131	15429.5	9753.3	3123.74	10230.6	5288.34	10947.8	10316.1	17122.5	8866.69
Ulvophyceae_unclassified_74634	14596.4	7104.16	10899	4398.48	8526.24	8886.16	8406.97	9519.62	13385.7	6117.28	1261.62	7041.22	6461.25	9098.13	7614.93	10294.7	5841.73
Ulvophyceae_unclassified_74659	31201.4	13092.4	22133	16760.6	14620.4	15216.5	11758.1	25954.3	20051.3	19999.5	12486.3	28617.5	7949.22	19061.2	30906.3	39146.9	20243.6
Ulvophyceae_unclassified_74785	16953.8	8303.18	14331.6	6307.22	10417.3	10894.7	8806.61	11752.6	14770.2	7662.9	4426.83	9112.36	5044.86	9744.38	9746.13	13185	7221.99
Ulvophyceae_unclassified_74898	23031.6	10582.9	16326.3	12915.3	9944.58	11216.6	7629.49	19902.9	10685.8	16678.2	10594.7	21929.9	5351.02	14128.8	22813.7	28558	16800.1
Ulvophyceae_unclassified_74990	13905.1	5635.97	9870.53	2869.91	8772.02	7650.53	8406.97	7541.77	14109.8	3624.77	991.219	3054.26	3895.51	6697.26	5597.68	7134.56	3038.58
Ulvophyceae_unclassified_75019	7854.61	4664.31	7195.66	5077.1	4376.9	6464.6	3960.23	7007.52	3379.06	11614.8	2440.67	7179.21	3739.42	5302.12	11312.4	15020.1	4504.59
Ulvophyceae_unclassified_75122	6918.89	6871.68	7047.58	3765.93	6194.16	6637.13	5009.22	5908.96	7298.61	7463.7	8516.59	6070.54	3365.48	4580.71	8537.6	6372.35	4037.31
Ulvophyceae_unclassified_75226	8488.68	3908.63	6238.19	3966.88	4089.46	5196.57	2881.03	6511.11	2330.47	10874.6	1650.93	6839.19	2575.43	6876	12259.5	13012.5	4751.54
Ulvophyceae_unclassified_75275	11023.7	5879.38	7286	4989.88	5695.84	6614.17	4768.67	8999.87	7153.37	9821.14	5654.01	11195.3	3472.11	7487.95	12560.6	12604.1	6856.14
Ulvophyceae_unclassified_75325	3150.41	3672.25	3145.15	1330.53	2097.85	2621.8	1866.82	3750.03	2431.12	3335.47	4161.99	3124.93	2110.83	2147.37	1791.08	1703.88	1157.81
Ulvophyceae_unclassified_75359	5451.07	4739.26	6480.6	3018.86	6028.96	5068.51	3827.99	5783.34	6924.08	9394.99	5173.98	5648.33	3860.57	4828.48	9473.06	7530.91	1890.01
Ulvophyceae_unclassified_75372	16906.9	7163.49	12756.2	4962.28	9632.5	9616.82	8679.34	10859.6	15301.7	6597.37	1459.3	6284.62	4968.51	10386	7422.11	11288.8	7152.24
Ulvophyceae_unclassified_75385	18057.7	7931.88	14144.1	5216.22	10027.6	10472.7	9054.19	11744.4	15852.3	7905.69	2387.13	7365.71	5101.12	10039.2	8241.06	12780.1	7623.19
Ulvophyceae_unclassified_75494	9510.63	5107.66	7771.15	5739.82	4499.95	5944.52	4134.14	7224.53	5932.43	8173.14	6599.13	10620.8	3612.04	6500.59	12310.6	13258.3	9090.73
Ulvophyceae_unclassified_75577	9218.55	6053.05	6699.84	4095.4	5851.92	7338.88	5335.36	7652.35	11766.6	13369.7	4156.23	5605.43	6310.76	11807	18237.4	16677.4	4676.39
Ulvophyceae_unclassified_75632	12164	6748.95	10282.6	8675.84	7100.45	9730.81	5726.23	11809.7	7208.12	15811.4	8300.94	11343.7	6910.61	9537.23	24181.5	29894.8	8085.83
Ulvophyceae_unclassified_75638	13543.6	5953.19	9973.69	5162.27	7780.75	7789.66	6904.73	9447.31	12156.2	6848.99	1275.69	6254.2	3993.94	7920.38	6905.9	10259	6627.18
Ulvophyceae_unclassified_75701	3330.04	3196.88	4164.45	1478.37	3012.39	3551.82	2150.37	2543.66	3478.88	4687.74	1239.94	2053.13	1880.11	2218.48	3137.97	2899.54	1047.82
Ulvophyceae_unclassified_75707	17358.1	7462.52	11935	8305.14	6070.9	7703.75	6015.09	12639.8	6353.81	11949.6	5959.85	13295.1	3559.84	9636.91	13434.1	18237.4	10313
Ulvophyceae_unclassified_75846	5874.8	3669.7	4810.3	3405.82	3280.49	4725.81	3094.24	4033.14	2921.32	6502.03	2231.9	6763.76	2402.96	3924.67	8292.63	7943.77	4372.31
sfA_unclassified_74977	4122.56	7064.87	3333.71	2254.81	2913.82	3621.43	1999.43	4401.22	2247.97	4749.88	6135.9	4639.04	3153.19	2569.65	9793.54	4923.98	2227.45
sfA_unclassified_75584	2815.79	3159.43	2219.34	2070.54	2219	2592.89	2290.38	2179.36	2038.66	2923.89	1838.18	2228.12	2547.03	2165.31	4083.57	2506.76	1808
sfA_unclassified_75822	3835.83	5778.37	5430.66	4691.35	4325.63	4868.78	3589.01	4681.28	6398.01	4842.97	5465.2	6236.88	3731.65	4818.45	5179.56	4468.61	6481.81
sfB_unclassified_75244	7078.97	3965.94	4942.11	2378.42	3060.8	3924.64	3135.26	8184.55	3799.01	7966.2	2072.36	5299.39	2480.81	7462.04	7541.39	7244.19	6222.07
sfA_unclassified_75099	2301.45	6614.64	5548.61	2386.68	4404.29	5883.03	2476.99	4779.65	2522.09	4769.68	5553.03	5437.05	2927.79	3586.48	3860.61	2501.55	2537.48
sfAA_unclassified_75112	2449.59	2530.92	2797.48	1494.85	3443.58	3066.43	1917.98	3700.97	1287.54	4263.07	1267.75	2499.82	1771.31	3495.67	2867.57	1878.82	1723.56
sfAF_unclassified_74868	8014.1	5961.45	6788.66	4343.94	5860.04	6248.72	4622.22	6024.76	6301.18	4655.35	2742.09	5831.33	3120.58	5107.33	6905.9	7689.15	4378.38
sfAH_unclassified_74727	7555.57	4406.59	6400.25	4002.79	4453.41	5142.82	4722.62	5644.73	4872.37	5212.2	3891.36	5949.73	1996.97	4309.65	6041.18	7715.85	4442.57
sfAL_unclassified_75505	3348.56	2322.48	4240.19	1648.33	1984.68	2395.89	1764.9	3004.04	3005.54	4103.6	4867.82	3479.37	1346.13	2625.46	5208.36	4822.65	2957.54
sfB_unclassified_74887	9563.51	4443.4	6259.85	5731.86	4668.34	5944.52	3998.85	7007.52	5171.64	7609.97	6908.03	7982.41	3768.04	6335.99	8943.44	12107.5	8136.43
sfE_unclassified_75914	2216.89	4822.11	3928.91	1922.53	3149.03	3851.87	2004.98	3481.97	2492.55	2726.2	4170.66	3966.39	1651.54	2002.18	2183.78	2188.32	1512.98
sfG_unclassified_75461	6362.26	4480.51	5445.74	4740.39	4434.93	4433.85	3728.48	5917.15	4762.18	7070.89	4017.44	6689.16	3395.95	5044.01	8863.21	8212.52	4564.31
sfH_unclassified_74815	7187.75	5778.37	5792.26	3847.72	5486.59	7123.37	4933.41	6113.1	8014.55	11095.4	2481.61	5365.92	4571.96	11039.3	12508.4	12090.7	5705.67
sfJ_unclassified_75661	7410.34	4765.62	6593.88	4760.14	6403.72	4752.08	4282.89	6689.52	10109.4	8184.48	3661.09	6211	4416.23	7816.76	8567.24	6675.26	6265.35
sfO_unclassified_75793	2777.03	3852.15	3322.17	2185.56	3024.95	3639.05	3250.33	4123.6	4300.85	4033.11	3320.21	3562.34	3649.79	3916.51	2875.53	3479.37	3824.83
sfS_unclassified_75217	6776.5	5944.94	4901.17	3190.99	5407.3	6086.28	5221.94	6049.87	8637.55	10020.6	2264.63	4083.55	5183.09	12884.6	10769.1	9875.3	5279.48
sfV_unclassified_75749	6188.29	3982.47	5922.18	3739.91	3533.04	4831.8	3559.28	5505.61	4342.79	7673.53	3894.06	5179.54	2251.39	5643.42	7780.32	7109.88	5584.37
sfZ_unclassified_75760	6627.85	5871.23	7722.82	5567.4	6003.94	5818.15	6235.85	8747.7	8262.75	7845.64	5235.31	9552.15	5455.89	6809.6	8223.94	6390.04	6851.38
sfA_unclassified_75902	4699.61	2911.3	3340.65	2883.87	2223.62	2804.14	2530.79	3412.68	1697.75	3206.26	4314.74	3058.5	1985.93	2251.01	5266.45	3445.77	2196.79
sfA_unclassified_74817	11579.8	7571.94	9987.53	6611.62	7320.34	9907.77	6861.8	10195.8	8087.1	11622.8	10968.4	12276.5	4385.72	8954.24	14792.9	17579.5	8041.12
sfA_unclassified_75593	1277.69	7509.22	3896.36	1129.75	4224.88	5417.25	1890.26	5995.6	3407.28	4910.57	11928	9362.05	2609.57	7103.7	3489.04	1402.33	1664.85
sfA_unclassified_75717	11146.7	7011.21	7527.27	7046.98	5418.56	7059.47	5515.86	9024.85	7503.8	6778.15	12019.3	10351.9	3716.16	7237.9	9169.42	13888.6	8702.29
sfB_unclassified_74837	3659.23	5920.27	2486.52	2324.64	2613.37	4699.67	3381.32	4890.23	4437.12	3010.27	7590.92	4175.14	1726.46	3367.25	2657.06	1478.18	1310.75
sfB_unclassified_75194	6188.29	3561.94	5195.01	3408.19	4260.17	4309.62	3493.29	5843.79	6424.67	4816.19	1917.56	5739.1	2867.54	5185.81	7309.79	7139.51	4333.09
sfE_unclassified_75481	1822.02	2123.82	3292.37	1648.33	2718.69	3488.39	3236.84	1871.12	1181.5	2010.97	1712.7	1502.98	3700.74	4235.61	2538.24	1342.41	1187.06
sfA_unclassified_74878	3176.73	1605.1	2628.3	1617.77	3219.66	2359.63	1760.01	2716.79	2112.02	3770.85	1839.45	2686.68	1018.05	2040	2962.53	3445.77	2091.29
sfA_unclassified_75003	2390.88	3118.09	2886.11	2484.58	4126.47	3163.58	3318.63	1945.18	2532.61	4509.26	1567.29	2624.1	2313.08	3053.73	3609.58	1915.64	1116.82
sfA_unclassified_75237	11154.4	6231.86	8277.11	5852.3	7594.26	6393.3	4785.22	8128.02	4868.99	9739.79	4784.19	10259	2875.5	8824.84	11041.2	13946.4	7242.04
sfA_unclassified_75267	3661.77	4128.63	4246.07	3144.88	3107.83	3728.41	2630.95	4245.41	3358.05	4632.82	4393.21	4546.72	1783.63	3677.11	3535.29	3980.16	3733.16
sfA_unclassified_75512	2235.41	3346.52	3858.73	2193.15	4597.69	3814.68	3203.36	3226.35	3566.78	4181.12	2799.71	3298.53	2575.43	3801.5	3812.74	1911.66	2844.93
sfA_unclassified_75804	4872.09	2718.22	3600.33	1475.3	5524.75	3316.27	2995.06	2533.1	2638.32	4158	2450.84	2633.21	1981.8	2128.11	3146.68	3081.91	2024.26
sfD_unclassified_74614	1761.18	3814.95	3110.46	1901.32	3855.48	3243.52	2424.33	1869.83	3788.49	2103.64	2450.84	2252.97	2012.26	2372.77	1676.94	1225.04	776.144
sfA_unclassified_75198	6739.03	5421.39	5091.63	4873.66	4540.68	4498.86	3179.03	8195.91	4690.11	7636.39	6517.3	9407.59	3405.38	6044.28	13725.9	10844	5439.2
sfA_unclassified_75508	6866.33	7104.16	7733.53	7835.39	6493.11	6586.72	6056.93	7673.6	8003.45	8010.49	8358.68	11558	4632.57	7757.39	10287.6	12099.1	5553.49
sfA_unclassified_75515	3998.73	3302.74	4293.42	2628.07	3305.59	4981.43	2515.05	4195.68	3011.79	6475.05	3694.23	4388.8	2068.83	4259.16	4681.04	4251.07	3777.41
sfA_unclassified_75878	2927.24	3876.25	3149.51	3324.19	2363.48	2583.92	2290.38	3944.67	3809.55	3287.27	2402.06	4407.09	1992.82	3223.37	8021.27	5433.28	4612.01
sfA_unclassified_75898	3870.55	2010.65	3156.07	1104.2	1961.44	3277.42	1017.89	3219.65	1548.23	4201.46	220.871	3335.32	916.886	2755.99	6163.84	4123.37	2634.26
sfA_unclassified_75322	18386.1	9206.57	11504.5	8374.51	8218.7	8273.86	6550.41	17028.8	10850	13879.6	9410.52	17936.5	6452.3	11524	18036.3	19957	12003.6
sfA_unclassified_75619	5643.3	3252.76	3818.82	2170.47	2371.68	3036.82	2254.15	1657.38	2191.05	6574.55	1649.78	4446.98	2627.72	4336.62	7489.3	7129.62	3437.59
sfE_unclassified_75599	5481.38	4802.09	4401.9	2318.2	4413.46	5225.47	3581.55	2991.57	4253.42	3744.81	2805.53	2477.4	2863.57	3971.19	2198.97	2384.73	2207.47
sfI_unclassified_75430	3143.87	5706.73	5070.5	4671.88	5024.26	6715.8	3749.21	4158.04	3697.68	6768.76	4854.34	4183.83	4842.71	5990.06	10216.5	8390.9	2500.81
sfJ_unclassified_74689	5225.4	5455.32	6709.14	5042.03	5594.11	5738.05	3077.13	5559.3	4489.71	5090.8	3439.68	5230.05	3433.82	3449.94	4812.64	5273.73	3956.97
sfK_unclassified_75302	3772.55	3185.82	5137.72	2122.85	3662.71	5331.57	2598.33	4358.72	1819.6	7977.25	614.837	3545.1	3062.72	2925.27	8591.02	12141.1	1761
sfL_unclassified_74797	8250.84	8389.96	8140.56	7521.42	5860.04	7288.19	4651.15	11041.8	6674.33	13812.4	7161.57	12319.1	5656.12	8279.65	18854.4	26097.2	6504.31
Anabaena_cylindrica_53795	2663.9	5778.37	1073.36	2332.71	3127.28	2755.97	2298.33	7164.69	13028.7	2633.34	9953.99	8801.96	2942.03	1536.42	1202.33	2015.06	1685.76
Anabaena_unclassified_53387	4188.81	4183.36	7418.5	3044.08	2802.88	3277.42	3307.14	5136.92	8709.7	4106.45	6034.67	5493.88	2081.77	3682.21	3993.99	5048.39	3694.54
Aphanizomenon_issatschenkoi_53456	894.12	1836.12	1179.46	1185.92	1132.03	1470.76	1538.57	1534.64	5118.15	1884.12	1462.34	1585.38	1756.63	2027.32	1390.72	1107.13	1615.96
Aphanizomenon_issatschenkoi_53583	1069.21	2241.81	1602.28	1260.51	1502.03	2023.09	1904.73	1447.84	5562.07	2167.29	1787.91	1159.76	1819.84	2201.63	821.214	638.087	1332.74
Dolichospermum_unclassified_53032	768.193	1904.83	1213.46	1875.15	1312.13	1444.49	1534.31	2683.1	5489.3	2911.76	1462.34	1947.77	3374.83	3564.18	1809.8	1788.59	1241.77
Dolichospermum_unclassified_53219	1631.89	2035.9	1120.49	1065.11	1862.07	1227.36	1628.55	2482.69	7025.6	2273.46	1834.36	2099.18	1739.67	1018.59	1624.31	1558.14	2290.08
Dolichospermum_unclassified_53279	1307.25	3172.59	1314.15	1568.09	1778.81	1667.35	1938.02	3092.78	8126.43	2756.6	3171.74	3323.78	2496.34	2400.89	1606.4	1321.18	2753.75
Nodularia_sphaerocarpa_53506	4977.91	3778.11	5669.13	4275.24	3644.98	4162.82	3122.25	4431.83	5485.5	5664.27	4185.14	4684.27	2550.56	4162.85	4999.66	5605.43	4001.1
Nodularia_unclassified_52988	4185.91	3407.38	4918.19	3896.03	2879.68	3187.8	2725.62	4140.78	6442.51	3855.43	5495.59	4097.73	3031.04	4406.31	4262.88	4842.74	5085.52
Nodularia_unclassified_53052	2258.77	1611.79	1162.42	1601.03	1913.1	1332.89	2230.84	1714.64	7436.49	1528.26	746.532	977.267	2897.51	2546.6	1363.99	1114.83	707.791
Nostoc_unclassified_53587	8360.22	4670.78	6059.2	5551.99	3609.78	4651.06	3537.15	5983.14	9406.27	5783.29	7606.72	7463.36	3094.73	5093.19	6185.24	9793.5	6710.39
Nostoc_unclassified_53688	9334.29	6943.5	7738.89	7589.5	5664.35	6040.05	5558.08	12657.4	10386.4	7453.36	9140.51	10244.8	4965.07	6137.16	8863.21	12057.2	10529.7
Nostocaceae_unclassified_53151	2890.94	3664.62	1974.01	1647.19	2056.1	2901.02	1607.24	6425.92	11460.7	3417.38	5202.75	5962.12	2373.17	3515.11	2165.69	3282.57	2888.65
Nostocaceae_unclassified_53464	2802.16	598.185	278.573	530.345	1287.8	95.8924	2957.93	1882.83	7178.2	698.771	1027.6	308.389	2707.22	689.953	195.174	555.872	176.948
Nostocaceae_unclassified_53816	775.146	1773.58	1005.65	1266.64	1645.94	1176.55	1298.27	2915.82	13441.5	1678.17	3152.02	2027.67	2040.35	1045.05	589.609	440.687	650.398
Nostocaceae_unclassified_53833	3814.62	4083.1	2724.76	2368.55	3157.78	2384.29	2494.22	5735.44	8577.89	2863.72	6994.76	6867.69	2492.88	2511.54	3460.14	4700.53	2719.6
Fischerella_muscicola_53368	4012.61	3431.08	1155.99	1366.99	2604.33	1687.12	2804.19	3116.45	13367.2	2840	4814.13	2463.7	3235.11	1755.12	1322.1	942.017	757.016
Gomphosphaeriaceae_unclassified_53726	1084.88	983.954	802.252	1202.47	1958.72	1061.84	2162.33	1827.54	5146.61	2802.84	1217.8	1332.21	2547.03	3083.5	2034.72	3056.38	1400.94
Microcystis_viridis_53015	3300.17	7001.5	4374.53	2728.3	4382.97	4088.47	2336.88	8573.61	6716.09	5597.92	14145.5	10591.4	3328.37	3030.53	3476.97	2669.97	5206.8
Microcystis_unclassified_53094	6614.08	3170.4	2248.76	4146.82	5296.02	3759.55	5068.6	5460.01	9684.13	4210.21	2283.54	2517.21	5347.31	3822.64	2165.69	718.383	2998.82
Microcystis_unclassified_53411	9757.69	2816.03	2621.02	1707.64	3431.67	2114.86	3707.86	7249.61	5139.48	5388.53	1337.26	3403.04	3747.2	5100.26	3917.22	3353.87	1715.22
Microcystis_unclassified_53626	2125.11	2316.04	1993.26	2591.89	4010.85	3519.96	3096.39	3146.84	4815.29	2066.07	446.978	1476.14	3542.61	2553.67	945.946	1863.25	1776.94
Microcystis_unclassified_53792	14831	10604.9	12485	7205.03	9572.59	10046.1	8643.32	11875.4	15365.5	12977.1	15684.6	14762.1	6091.57	10130.1	13527.6	16562.2	10277.3
Microcystis_unclassified_53895	8655.04	5539.14	6525.68	5791.77	6168.46	6971.94	5135.79	8473.18	9296.08	6868.01	7368.01	7194.15	4534.09	6244.43	8155.82	9446.79	8193.02
Microcystaceae_unclassified_53825	3500.45	3248.25	1946.83	1219.26	2552.5	1850.04	3449.98	7041.6	6107.67	5358.73	4797.47	5017	3400.66	3908.38	2171.71	2070.28	1171.53
Synechococcus_unclassified_53056	1344.01	2520.42	1109.67	520.873	1917.08	790.896	2420.97	1976.44	3897.7	2196.02	1329.86	789.398	2460.27	2627.28	1648.13	1715.73	332.954
Synechococcus_unclassified_53252	4357.62	3749.41	4353.35	4456.79	3166.55	2966.09	2771.34	5426.05	4906.26	4481.22	5423.69	5211.96	2554.1	5100.26	4651.93	5222.8	4217.52
sfA_unclassified_53175	1382.75	2354.9	876.683	468.462	1764.07	969.666	2304.71	3001.96	5655.37	3644.93	5487.98	2543.52	3665	1212.99	702.14	212.101	1863.99
Chroococcidiopsis_unclassified_53499	2379.3	3045.47	1625.77	2814.75	3755.25	2999.16	2667.68	3569.95	7410.76	3834.11	2072.36	4944.5	2769.86	3163.61	2186.81	2073.15	1831.97
Chroococcidiopsis_unclassified_53656	2054.15	4892.81	1535.95	666.189	2023.58	496.739	2907.11	5013.8	9724.49	5551.55	7627.84	7159.33	4140.53	1454.55	1171.07	658.303	658.564
Xenococcaceae_unclassified_53082	742.025	1360.05	364.282	498.272	700.234	383.304	841.238	1092.7	6909.7	1419.02	1613.59	713.915	1687.41	1902.07	2006.71	1972.23	354.141
Gomontiellaceae_unclassified_53663	753.427	2035.9	4538.22	555.171	1136.75	1855.18	2701.17	927.811	5160.9	2008.18	3184.96	1303.89	1847.81	1808.22	1802.29	570.313	3774.79
Lyngbya_bouillonii_53353	7020.34	5659.46	5752.25	3904.14	3812.96	4758.68	3603.97	8139.29	4964.41	7284.81	8599.63	7796.49	3103.32	5948.68	7557.09	7699.82	5308.84
Lyngbya_unclassified_53251	4297.63	3085.84	2496.88	1315.86	1533.59	1866.79	1711.89	4531.23	2379.44	4907.17	3883.28	4543.57	1191.53	2296.71	3464.94	5493.88	1937.77
Arthrospira_fusiformis_53200	7969.78	5211.37	5963.37	6685.36	5073.25	4936.75	5033.58	1736.16	6660.46	3431.62	2888.41	2484.28	4716.82	6790.75	8869.36	6007.75	1314.39
Arthrospira_unclassified_53291	1345.87	3393.24	2239.42	1725.49	1547.47	1425.59	1853.93	5147.61	7163.29	2081.89	3311.02	2161.19	1836.32	1241.06	1067.94	1127.26	2322.04
Arthrospira_unclassified_53698	1808.18	3860.17	2797.48	3006.33	2063.24	2159.29	2449.67	5392.31	5577.51	3146.81	4390.16	2907.59	2787.19	2434.41	2188.33	1617.57	4858.11
Arthrospira_unclassified_53841	622.67	2640.23	1134.56	786.22	1042.4	1042.15	1338.47	3866.17	4735.85	1990.17	4692.23	3188.38	1778.69	803.612	471.991	224.506	1261.72
Arthrospira_unclassified_53864	3623.89	4517.93	3211.23	3084.43	2703.65	2684.33	2667.68	6726.72	8413.01	3403.2	5238.94	4248.12	2677.36	2558.98	4038.53	4496.57	3633.59
Geitlerinema_sp.BBD_53185	1635.28	6015.41	2535.25	1183.45	2408.12	1658.13	1698.88	3035.44	3621.59	789.982	3918.43	1504.02	1836.32	1788.28	2913.65	640.746	1317.13
Microcoleus_unclassified_53563	900.339	4077.44	7372.36	1373.64	1878.93	488.883	1429.57	4143.65	9737.98	878.973	5988.83	3852.58	2348.62	1824.59	1173.51	1024.43	748.148
Microcoleus_unclassified_53745	6711.06	4021.3	6281.58	4887.19	4717.13	5753.98	3404.84	5888.51	4345.8	7412.15	7271.61	7667.87	3223.92	4474.02	10769.1	10117.8	6187.67
Microcoleus_unclassified_53908	7854.61	7970.46	8039.62	6046.1	5719.58	4043.38	4318.67	9937.64	7248.2	6237.17	14725.8	13716.4	3498.69	4253.26	7715.88	8795.86	5185.19
Oscillatoria_unclassified_52941	1320	11093.7	2755.14	1333.3	2054.67	3128.69	2266.69	15315.3	4015.62	2787.34	25568.1	20546.6	1455.8	2002.18	1777.48	559.738	2036.93
Oscillatoria_unclassified_53657	36.4368	10194.1	32.5799	35.8969	107.761	42.8239	16.4655	12745.4	398.216	1674.69	24021.8	17122.5	11.9224	169.29	145.675	63.9827	966.871
Phormidium_animale_53678	4686.6	7293.76	3832.08	2983.5	3887.68	2857.12	3236.84	7716.27	10887.7	3271.36	14746.2	11841.9	2620.45	3102.8	5418.26	6438.95	3202.94
Phormidium_animale_53937	2537.73	2566.25	2551.11	3386.99	2122.71	2361.27	2065.64	3075.68	4752.29	3634.84	4669.52	2746.94	2093.35	2427.67	4152.07	2804.66	4679.63
Phormidium_unclassified_53076	2757.84	3339.57	1349.22	918.279	1689.87	1597.22	1943.4	5277.68	8631.57	2722.42	7306.98	6670.64	1674.6	1313.64	1457.84	1247.31	828.972
Phormidium_unclassified_53258	3751.69	6600.9	6584.74	1217.57	2063.24	1698.85	1875.9	10381.2	11823.8	3988.62	14553.3	12387.6	2705.35	2638.23	3545.11	3118.44	1866.58
Phormidium_unclassified_53407	508.93	2901.23	605.05	326.919	506.597	274.82	615.396	3405.59	9130.05	1048.91	5484.18	5020.48	878.317	427.967	504.117	342.179	872.602
Phormidium_unclassified_53566	1207.1	3393.24	2185.75	949.345	2696.17	1820.78	1290.19	4002.51	14416.2	2388.15	6728.45	4694.02	1884.02	1342.17	1886.65	1754.21	5642.74
Planktothrix_agardhii_53007	2209.22	2901.23	1571.48	1850.61	1720.6	1401.1	1896.82	4496.81	4992.01	3802.35	4099.01	3018.49	1938.33	2172.82	1307.52	1210.69	1020.58
Planktothrix_mougeotii_53163	2195.49	4394.39	806.154	462.333	508.003	587.459	661.855	4759.81	2269.89	2384.84	9140.51	6551.5	445.907	695.716	1060.56	500.98	422.902
Planktothrix_pseudagardhii_53105	5523.34	6146.07	2874.13	1759.3	3022.85	2394.23	2251.03	7536.55	7015.87	4707.27	5951.59	8367.66	1772.53	2376.06	3515.74	4146.3	2252.29
Planktothrix_unclassified_52981	1449.48	2970.41	1476.44	646.626	1254.32	1207.95	1040.72	3552.67	5339.2	2970.88	4362.86	3911.78	817.23	601.472	1667.67	1668.82	787.524
Planktothrix_unclassified_53090	1350.54	5798.43	1400.68	2561.53	1757.97	1302.75	1463.67	8032.8	4421.76	2946.27	14303.3	9585.31	1634.46	1644.41	1266.48	1184.13	1533.04
Planktothrix_unclassified_53416	3034.67	3903.22	2405.15	2006.95	3695.86	2451.32	3407.2	5045.17	6154.42	7294.92	4034.18	2110.85	3647.26	3161.42	4477.92	2167.19	1808
Planktothrix_unclassified_53685	946.412	2845.46	776.537	1480.42	1014.6	992.102	1269.79	4562.75	2636.5	1674.69	5224.44	2929.85	1752.99	2575	768.347	624.089	580.109
Planktothrix_unclassified_53807	5096.62	5810.5	2572.42	1536.88	3363.38	2382.64	4238.59	9369.05	12876.1	7026.91	7929.75	5888.19	4382.68	3435.62	1549.53	1778.7	1826.9
Symploca_unclassified_53818	3873.24	3865.52	2347.5	1052.63	1666.6	1715.42	2037.2	3579.86	6057.08	4298.67	5518.5	3307.69	2122.57	4145.57	4896.77	5437.05	2075.41
Trichodesmium_unclassified_53016	934.677	2600.27	900.081	1107.27	1588.77	784.345	1665.07	3629.83	4232.83	1610.93	5419.93	5281.05	1707.42	2786.72	757.244	558.963	282.906
Trichodesmium_unclassified_53978	1832.15	5842.81	1224.44	1982.06	2137.48	837.732	2163.83	8778.07	5585.25	4063.97	10212.6	11768.2	3001.77	1517.37	5158.06	5831.33	1443.32
sfB_unclassified_53236	425.002	1605.1	1305.98	529.611	1616.54	696.676	1912.67	744.273	5675.01	1318.49	1309.74	725.388	2455.15	1116.95	538.803	510.09	763.868
sfB_unclassified_53160	2548.31	1297.44	489.414	835.09	1628.91	1124.72	3938.34	1873.72	9452.02	1101.82	1814.13	482.575	2766.02	706.406	269.588	125.506	713.703
Halomicronema_unclassified_53672	4215.02	6429.31	8816.02	4681.61	5418.56	4461.6	4409.41	6988.12	14698.8	4166.66	6631.22	11218.6	5175.91	4735.68	6735.71	7194.15	3541.59
Leptolyngbya_unclassified_53143	2410.85	7467.7	3521.35	2885.87	3642.45	3457.1	3862.64	8687.27	8923.58	3429.25	19123.5	15734.1	3788.99	3785.73	2532.97	1697.99	3769.56
Leptolyngbya_unclassified_53164	4995.19	8548.45	4595.2	4607.56	3647.5	3616.42	4007.18	6434.84	8211.37	6712.69	8147.04	7463.36	3647.26	4909.48	6782.56	7567.54	5071.44
Leptolyngbya_unclassified_53179	240.572	2143.05	2098.16	234.556	579.512	381.184	2429.38	782.359	1149.19	529.569	827.181	397.169	1946.41	1607.22	1300.29	384.438	175.726
Leptolyngbya_unclassified_53551	919.257	2163.94	2479.63	2226.85	3140.32	2718.03	2341.75	2063.23	5883.29	1958.69	1248.57	5644.42	2531.19	1910	1847.83	910.559	1005.14
Leptolyngbya_unclassified_53636	2994.97	2739.03	2318.4	2958.78	2584.54	2463.25	1783.35	3335.5	1930.03	2455.29	3100.01	2739.33	1863.24	1898.12	785.036	3395.97	2307.6
Leptolyngbya_unclassified_53705	850.593	2434.56	2292.83	1190.04	2589.92	2369.46	2767.51	2268.76	3039.05	1780.02	5228.06	2168.69	2289.15	2446.25	1348.94	878.324	1395.13
Leptolyngbya_unclassified_53730	8978.91	15143.9	8539.36	5038.53	6778.24	7227.82	6292.29	23440	19314.6	9349.51	35859.3	30607.7	5343.61	7618.84	7174.26	7971.35	6085.58
Pseudanabaenaceae_unclassified_53666	1298.22	6206	326.72	759.438	2089.14	317.661	1789.54	1200.72	5107.52	607.894	2984.06	1479.21	2350.25	1936.66	657.394	1018.77	474.472
Pseudanabaenaceae_unclassified_53762	1681.26	3488.64	2133.36	1658.64	2861.77	1875.87	2490.76	4117.88	3332.54	2194.5	6494.76	3607.06	2441.58	1720.19	2775.66	1679.26	846.978
Pseudanabaenaceae_unclassified_53959	698.117	6805.32	1008.44	871.157	1236.2	777.309	2189.48	991.65	4524.07	1665.43	3575.82	1120.25	1988.68	2055.62	944.636	450.258	287.652
Acaryochloris_unclassified_53422	5019.49	8031.46	8022.92	5208.99	5336.56	5313.12	3772.67	9862.16	6482.82	9024.78	15739	12310.6	4552.99	5754.02	11510.1	12994.5	4197.11
Acaryochloris_unclassified_53757	2997.04	3949.48	4404.96	3779	3523.26	2404.21	2614.59	3695.84	8120.8	3706.07	6157.2	3731.68	2338.87	3428.48	3614.58	4143.43	3376.19
Prochlorococcus_unclassified_53097	3109.19	4524.2	3112.62	4362.04	3469.94	1210.46	2268.26	5336.54	5635.81	3528.1	6999.61	6684.52	2703.47	2847.25	2861.62	3271.21	4482.79
Prochlorococcus_unclassified_53145	3759.5	2432.88	925.386	3543.08	3138.14	697.159	1813.26	4227.79	1188.07	1072.44	4598.86	2043.19	1445.75	3435.62	3151.04	5027.44	1783.11
Prochlorococcus_unclassified_53157	5117.86	5443.99	2830.64	5819.94	4248.37	2354.73	3812.1	7340.63	4755.58	3398.48	9077.37	7016.86	2762.19	3077.1	5715.3	7510.06	3631.07
Prochlorococcus_unclassified_53211	7247.79	4357.99	2289.65	6998.3	6466.16	1316.37	3498.14	9930.76	5710.52	2356.9	6317.16	5524.43	2598.74	3960.19	5916.85	11367.4	3490.41
Prochlorococcus_unclassified_53264	5994.09	4443.4	5216.66	5787.76	4158.06	4458.51	2680.66	4710.58	5132.36	4937.88	6761.18	6712.38	2944.07	5089.66	6108.55	6267.22	6719.69
Prochlorococcus_unclassified_53349	3081.3	3946.74	1894.91	2733.98	3763.07	2587.5	2279.29	3750.03	1935.39	2810.63	5634.45	2940.02	2293.92	4300.7	3188.39	3778.53	2403.93
Prochlorococcus_unclassified_53377	2144.35	1657.1	1014.05	2366.91	3244.31	709.345	1703.6	2501.69	1151.59	968.545	1119.05	972.537	2177.71	1212.99	1575.52	2171.7	842.294
Prochlorococcus_unclassified_53384	3005.36	2660.44	955.367	2770.23	3783.99	1241.05	1967.8	4379.92	1732.22	1084.4	1707.96	2156.7	1593.07	2320.72	3996.76	3736.86	2840.99
Prochlorococcus_unclassified_53511	4892.39	4696.75	1279.99	4642.83	4132.2	1569.78	3225.64	5080.26	1812.05	1791.16	5363.87	2690.41	2794.93	5139.29	3569.77	6151.02	2564
Prochlorococcus_unclassified_53527	5948.56	5425.15	3063.39	5637.3	5329.17	2307.87	3886.81	8461.44	6358.22	3335.47	7707.56	6675.26	3796.88	4384.98	9950.92	13249.1	4249.8
Prochlorococcus_unclassified_53624	4536.38	4274.23	3446.49	1614.41	2222.08	3043.14	2244.8	4041.54	3659.44	4283.8	5102.75	5444.6	1941.02	2945.62	2418.03	3734.27	3646.2
Prochlorococcus_unclassified_53772	4217.94	3237.01	1875.31	4993.34	3403.24	1928.61	2723.73	8717.43	2596.6	5215.81	4608.43	3508.43	1931.62	2004.96	4207.11	5962.12	2996.74
Prochlorococcus_unclassified_53803	4209.18	4772.23	2095.26	3511.3	4340.65	1804.45	3646.69	6328.68	3865.41	3280.44	6558.09	5779.02	2869.53	3350.95	3448.17	5699.46	3297.55
Prochlorococcus_unclassified_53849	6244.3	5569.95	3620.35	5381.48	5540.09	1981.46	3452.37	9195.34	5782.21	4120.7	7853.17	8443.41	2835.91	3542.02	7149.44	7396.41	4433.35
Prochlorococcus_unclassified_53863	6270.32	2775.34	1390.04	3997.24	5003.4	1036.39	2990.91	5126.25	2527.34	1322.15	1016.97	2510.24	1519.73	2041.42	4866.32	5058.9	2183.13
Prochlorococcus_unclassified_53868	2909.03	3454.95	1089.85	2423.35	2915.84	891.039	2618.22	4897.02	3507.94	1376.39	5423.69	4759.55	1864.53	2558.98	2289.18	3903.65	1073.55
Prochlorococcus_unclassified_53892	7262.87	3481.39	3926.18	5551.99	4404.29	2654.72	3141.79	6661.76	3556.9	4543.77	4073.52	5321.47	2402.96	4369.81	6712.41	7965.83	4418.01
Prochlorococcus_unclassified_53943	5171.35	3295.88	1082.32	5449.05	4581.78	973.707	2544.86	5003.38	1536.47	1381.17	4774.25	2274.93	2237.39	4657.55	3619.6	5555.15	2042.58
Synechococcus_unclassified_53631	3537.03	2215.55	982.907	3955.9	3994.21	958.972	2160.83	3655.08	3738.92	1134.37	3187.17	2125.53	1838.86	1871.99	3386.58	5158.05	1880.86
